# Supplementary material for: Periventricular white matter hyperintensities are associated with gait and balance in patients with minor stroke
Source: Front Neurol. 2022 Jul 22;13:941668. doi: 10.3389/fneur.2022.941668 (PMC9355320; doi:10.3389/fneur.2022.941668)
Supplement: Supplementary file 1 [file Table_1.csv]

ID	Age	Sex	NIHSS	Smoke	Drink	Hypertension	Diabetes	Hyperlipidemia	Frontal lobe	Parietal lobe	Temporal lobe	Occipital lobe	Basal ganglia	Thalamus	Corona radiate	Brainstem	Cerebellum	Lacunes	PVWMH	DWMH	EPVS	CMB	CSVD	Speed	TUG
1	58	0	1	0	0	1	0	0	0	0	0	0	1	0	0	0	0	5	3	2	2	5	4	0.89	11.81
2	61	1	1	1	0	0	0	0	0	0	0	0	1	0	0	0	0	0	1	0	0	0	0	1.13	11.19
3	61	1	1	0	0	1	0	1	0	0	0	0	0	0	1	0	0	1	2	1	0	0	1	1.13	12.11
4	64	1	3	1	0	1	1	1	0	0	0	0	1	0	0	0	0	7	3	3	0	0	2	1.06	15.5
5	54	1	0	0	1	0	1	1	1	1	0	1	1	0	0	0	0	1	1	0	1	6	2	1.02	13.38
6	64	0	2	0	0	0	0	1	0	0	0	0	0	0	1	0	0	23	1	3	1	1	3	1.15	10.6
7	65	1	3	0	0	1	1	0	0	0	0	0	1	0	0	0	0	1	1	1	1	0	1	1.61	9.06
8	65	1	1	0	1	1	1	1	0	0	0	0	0	1	0	0	0	1	2	2	1	0	2	1.21	9.25
9	46	1	1	1	0	0	0	1	1	0	0	0	0	0	1	0	1	0	3	2	1	0	1	0.85	12.11
10	56	1	1	0	0	1	1	0	0	0	0	0	0	1	0	0	0	1	1	2	1	0	2	1.28	11.66
11	63	0	5	1	0	1	1	0	0	0	0	0	0	0	1	0	0	0	2	2	1	0	1	0.72	10.2
12	73	0	1	1	0	0	1	0	0	0	0	0	1	0	0	0	0	1	3	3	1	0	2	0.68	18.86
13	62	0	2	0	1	1	1	0	0	0	0	0	0	0	0	1	0	1	2	2	1	0	2	0.94	13.11
14	56	1	2	0	1	1	0	0	1	1	0	1	0	0	0	0	0	3	1	1	1	22	2	1.44	10.45
15	39	1	1	0	0	0	0	0	1	0	0	0	0	0	0	0	1	1	3	1	3	45	4	1.2	10.52
16	51	0	1	0	0	1	1	0	0	1	0	0	0	0	1	0	0	1	1	3	2	1	4	1.35	9.32
17	77	0	4	0	0	0	1	1	0	0	0	0	1	0	1	0	0	1	3	1	1	1	3	1	18.3
18	63	1	0	1	1	1	1	0	1	1	0	0	0	1	0	0	0	2	1	2	1	0	2	0.97	11.69
19	50	1	2	1	1	1	0	1	0	0	0	0	1	0	0	0	0	1	0	2	2	1	4	0.82	15.2
20	63	1	1	1	1	0	0	0	0	0	0	0	0	0	0	1	0	1	1	2	2	0	3	0.79	13.44
21	68	1	1	0	0	1	0	0	0	0	0	0	0	0	0	1	0	0	2	1	1	1	1	0.93	19.35
22	67	1	1	0	1	1	1	0	0	0	0	0	1	0	1	0	0	3	2	3	1	0	2	0.82	12.13
23	58	1	1	0	0	1	0	0	0	0	0	0	0	0	1	0	0	2	3	2	1	1	3	0.87	14.62
24	58	1	0	0	1	1	0	0	0	0	0	0	0	0	0	1	0	1	2	3	1	0	2	0.94	13.05
25	44	1	2	0	1	0	0	0	0	0	0	0	0	0	1	0	0	1	0	1	1	1	2	1.13	11.48
26	54	1	4	0	0	1	0	0	0	0	0	0	1	0	1	0	0	0	0	2	1	0	1	1	12.99
27	66	0	1	0	0	0	0	0	1	1	0	0	0	0	0	0	0	2	1	0	1	1	2	1.2	10.16
28	75	1	1	0	0	1	0	0	0	0	0	0	0	0	1	0	0	1	2	3	1	0	2	0.9	13.59
29	74	1	4	1	1	1	0	1	1	1	0	0	0	0	1	0	0	2	3	2	2	4	4	0.5	23.89
30	68	1	1	0	0	1	0	0	0	0	0	0	0	1	0	0	0	3	0	1	1	1	2	1.12	11.05
31	67	0	2	1	0	1	1	1	0	0	0	0	1	1	0	0	0	1	3	2	1	1	3	0.79	15.68
32	57	1	2	0	0	0	0	0	0	0	0	0	0	1	0	0	0	1	1	0	1	0	1	1.08	12.18
33	61	0	3	1	1	0	0	1	0	0	0	0	1	0	0	0	0	2	2	0	1	15	2	0.84	13.06
34	45	1	1	0	0	1	0	0	0	0	0	0	0	0	0	0	1	10	1	1	1	0	1	1.35	11.35
59	56	0	2	0	0	1	0	0	0	0	0	0	0	0	0	1	1	0	0	1	1	0	0	0.92	10.96
36	64	0	1	1	1	1	0	0	0	0	0	0	0	0	0	1	0	2	3	3	1	1	3	0.82	11.37
37	63	0	1	1	1	0	0	0	1	1	1	0	1	0	0	0	0	1	2	1	1	1	2	0.86	13.81
38	65	0	2	1	1	1	0	0	0	0	1	1	0	1	0	0	0	1	3	3	1	8	3	0.73	12.36
39	67	1	2	0	0	0	0	0	0	0	0	0	0	0	0	1	0	1	0	3	1	0	2	1.47	11.02
40	62	0	3	0	0	1	0	0	1	1	0	0	0	0	0	0	0	0	2	0	1	0	0	0.94	14.37
41	69	0	2	0	1	1	1	0	1	1	1	0	0	0	0	1	0	1	3	0	1	7	3	0.9	17.4
42	70	0	2	0	1	0	0	0	1	1	1	0	1	0	0	0	0	1	2	1	2	0	2	0.93	18.36
43	67	0	2	0	1	1	0	0	0	0	0	0	0	0	1	1	0	2	3	1	1	1	3	0.89	14.78
44	58	1	1	0	0	1	0	0	0	0	0	0	0	0	0	1	0	0	0	0	1	0	0	1.19	11.06
45	46	1	3	0	0	0	1	0	0	0	0	0	0	0	1	0	0	1	0	0	1	0	1	1.24	9.87
46	65	1	1	0	0	0	0	0	0	0	0	0	0	0	0	1	1	1	2	1	1	1	2	1.04	13.96
47	47	1	3	0	0	1	1	0	0	0	0	0	0	0	0	1	0	1	3	0	2	1	4	1.32	9.73
48	73	0	1	1	1	1	1	0	0	0	0	0	1	0	1	1	0	1	2	1	2	0	2	0.88	20.09
49	78	0	1	1	1	1	1	1	0	0	0	0	1	0	1	0	0	1	3	1	2	6	4	0.76	21.26
50	59	0	2	0	1	1	0	0	1	1	1	0	0	0	0	0	0	1	2	1	1	1	2	0.97	10.96
51	56	1	2	0	0	1	0	0	1	0	1	1	0	0	0	0	0	3	2	1	1	0	1	1.04	11.43
52	62	0	2	1	1	1	1	0	0	0	0	0	0	0	0	0	1	3	2	1	1	1	2	0.97	13.35
53	59	1	2	0	0	1	0	1	1	1	0	0	0	0	0	0	0	1	1	0	1	0	1	1.13	12.63
54	63	0	2	0	1	1	0	0	0	0	0	0	0	0	0	0	1	1	2	1	1	0	1	0.93	14.86
55	63	1	1	0	0	1	0	0	0	1	0	0	0	0	0	0	0	1	2	2	2	1	4	1.04	10.14
56	69	0	2	1	0	1	0	0	0	0	0	0	0	0	0	1	1	0	2	2	1	1	2	0.9	11.27
57	57	1	1	0	0	1	0	0	1	1	0	1	0	0	0	0	0	1	1	0	1	1	2	1.05	13.65
58	62	0	0	0	0	1	0	0	0	0	0	0	0	0	1	0	0	1	2	0	1	0	1	0.92	12.32
59	56	1	1	0	0	1	0	0	1	1	0	0	1	0	0	0	0	3	1	2	1	0	2	1.14	19.07
60	57	1	2	0	0	0	1	0	0	0	0	0	0	0	0	1	0	1	0	0	0	0	1	1.29	9.59
61	72	0	3	1	1	1	1	0	0	1	0	0	0	0	0	0		9	2	2	1	2	3	0.83	10.67
62	60	0	1	0	1	1	0	0	0	0	0	0	0	0	0	1	0	1	2	0	1	1	2	0.92	11.29
63	67	0	2	1	1	1	1	0	0	0	0	0	0	0	1	1	0	0	3	3	1	1	2	0.81	14.36
64	56	1	0	0	0	1	1	0	0	0	0	0	0	1	0	0	0	0	2	1	2	1	2	1.01	18.79
65	63	0	3	0	0	1	1	1	0	0	1	1	0	0	0	0	0	0	3	0	1	0	1	0.83	13.36
66	59	1	1	0	0	1	0	0	0	1	1	1	0	1	0	0	0	1	1	3	1	0	2	1.24	11.86
67	75	0	1	1	0	1	1	0	0	0	0	0	1	0	0	0	0	0	2	3	0	4	2	0.73	13.28
68	64	0	2	0	0	0	0	0	0	0	0	0	1	0	1	0	0	1	2	1	1	0	1	0.96	14.76
69	58	1	2	0	1	1	0	1	0	0	0	0	0	0	1	0	0	7	0	0	1	0	1	1.22	19.3
70	72	1	0	1	0	1	1	1	1	1	1	0	1	0	0	0	0	1	0	0	1	5	1	0.83	14.12
71	67	1	2	0	0	0	0	0	0	0	1	0	0	0	0	0	0	3	2	3	2	0	3	0.98	9.56
72	60	0	1	0	0	1	0	0	0	0	0	0	0	1	0	0	0	1	2	3	1	0	2	1	10.1
73	61	0	3	0	1	0	0	0	0	1	0	0	0	0	0	0	0	1	1	3	1	1	3	1.1	15.2
74	60	1	2	0	0	0	0	0	0	0	0	0	0	0	1	0	0	1	1	1	2	2	3	1.01	9.4
75	75	1	2	1	1	0	1	0	0	0	0	0	1	0	0	0	0	7	1	0	1	0	1	0.89	13.41
76	56	1	1	0	1	0	0	1	0	0	0	1	0	0	0	0	0	11	1	2	1	1	3	1.26	16.23
77	71	1	2	1	1	1	1	0	1	1	1	0	0	0	0	1	0	1	2	0	1	0	1	0.89	11.57
78	52	1	0	1	0	1	0	0	0	0	0	0	0	0	0	1	0	2	2	0	1	0	1	1.11	13.28
79	65	1	1	1	1	0	0	0	0	1	1	0	0	0	0	0	0	3	1	0	1	0	1	0.93	12.79
80	67	1	2	1	0	1	0	0	0	0	0	0	1	0	0	0	0	0	2	3	1	0	1	0.93	12.39
81	62	1	1	0	1	1	1	0	0	0	0	0	0	0	1	0	0	0	1	1	2	1	2	1.09	12.44
82	51	1	1	1	1	0	0	0	0	1	1	1	1	0	1	0	0	0	1	0	1	0	0	1.12	19.84
83	73	1	2	1	0	1	1	0	0	0	0	0	0	0	0	1	1	0	3	3	1	3	2	0.89	10.6
84	79	0	3	0	1	0	1	0	0	0	0	1	1	0	1	0	0	0	2	0	1	0	0	0.57	21.34
85	49	0	3	0	0	1	0	1	0	0	0	1	0	0	0	0	0	1	3	1	1	1	3	1.29	12.64
86	56	1	1	1	1	0	0	1	0	0	0	0	0	1	0	0	0	1	2	2	1	0	2	0.93	13.85
87	69	0	1	0	0	1	0	0	0	0	0	0	1	0	1	0	0	0	1	3	1	1	2	0.72	14.14
88	63	0	2	0	0	1	0	0	0	0	0	0	0	1	0	0	0	2	3	1	1	0	2	0.91	14.67
89	61	0	2	0	0	0	0	0	0	0	0	0	0	1	0	0	0	0	1	0	1	0	0	1.32	15.23
90	48	0	2	0	1	1	0	0	1	1	1	1	0	0	0	0	0	8	1	2	1	0	2	1.26	17.3
91	58	1	3	1	1	0	1	1	0	0	0	0	1	0	0	0	0	0	2	2	1	2	2	0.89	11.54
92	75	1	1	1	1	1	1	0	0	0	0	0	0	0	0	1	0	9	2	3	1	0	2	0.82	14.39
93	66	1	2	0	0	1	0	1	0	0	0	0	1	0	1	0	0	0	1	2	1	1	1	0.92	17.53
94	56	1	2	1	1	1	0	0	0	1	0	0	0	0	0	0	0	1	1	0	1	9	2	1.13	9.27
95	66	0	1	0	0	1	1	0	0	0	0	0	0	0	1	0	0	1	2	0	1	1	2	0.94	16.24
96	64	0	2	0	1	0	1	0	0	0	0	1	0	1	0	1	0	0	2	1	1	0	0	0.92	15.87
97	74	1	1	1	1	1	1	0	0	0	0	0	1	0	1	0	0	0	2	2	1	1	2	0.77	14.73
98	75	1	1	0	0	0	0	0	1	1	0	1	0	1	0	0	0	0	3	2	1	0	1	0.77	19.34
99	56	1	2	1	1	1	0	0	0	0	0	0	0	0	0	1	0	0	1	0	1	0	0	1.19	10.68
100	63	1	2	0	0	0	0	1	0	0	0	0	0	0	0	0	1	0	1	2	1	0	1	0.97	11.67
101	69	1	1	0	0	0	1	0	0	0	0	0	0	0	0	1	0	1	1	2	1	0	2	0.72	10.3
102	60	1	2	1	1	0	0	0	0	0	1	0	0	0	0	0	0	2	1	3	1	0	2	1.02	10.62
103	65	1	2	0	0	0	0	0	0	0	0	1	0	0	0	0	0	1	2	2	1	0	2	0.93	22.1
104	60	1	2	1	1	1	0	0	0	0	0	0	0	0	1	1	0	4	1	2	1	0	2	1.03	17.57
105	69	0	3	0	0	0	1	1	1	0	0	1	0	0	0	0	0	1	3	2	1	0	2	0.8	11.21
106	75	1	2	1	1	1	1	0	0	1	0	1	0	0	0	0	0	0	3	2	2	1	3	0.61	11.27
107	57	1	1	1	1	1	0	0	0	0	1	1	0	0	0	0	0	0	1	1	1	0	0	1.06	13.45
108	73	1	2	0	1	1	1	0	0	0	1	0	0	0	0	0	0	0	3	3	1	0	1	0.75	12.16
109	55	1	2	0	0	1	0	0	0	0	0	0	0	0	0	0	1	0	1	3	1	0	1	1.13	12.77
110	60	1	2	0	1	0	0	0	0	0	0	0	0	0	0	1	0	0	1	0	1	1	1	1.02	13.06
111	66	1	3	1	0	0	1	0	0	1	0	1	0	0	0	0	0	0	2	3	1	0	1	0.94	10.16
112	51	0	3	0	0	1	0	0	0	0	0	0	0	0	0	1	0	1	2	1	1	1	2	1.22	14.38
113	71	1	1	0	0	1	1	0	0	0	0	1	1	0	0	0	0	0	2	1	1	0	0	0.81	9.78
114	61	1	2	0	0	0	0	0	0	0	0	1	0	0	0	0	0	0	2	1	1	0	0	0.95	10.19
115	56	1	3	0	1	0	0	0	1	1	0	0	1	0	0	0	0	0	1	2	1	1	1	1.12	15.7
116	47	1	1	1	0	1	0	1	0	0	0	0	0	1	0	0	0	0	1	0	1	0	0	1.25	10.63
117	64	0	2	0	0	0	0	0	0	0	0	0	0	0	0	1	0	1	1	0	1	0	1	0.91	13.67
118	57	1	3	0	1	0	1	0	0	0	0	0	0	1	0	0	0	1	1	3	1	0	2	1.12	10.54
119	66	0	2	1	0	0	0	0	0	0	0	0	0	0	0	1	0	0	2	1	1	1	1	0.96	9.62
120	78	0	3	0	1	1	0	0	0	0	0	0	0	0	1	1	0	1	2	0	1	0	1	0.63	12.68
121	48	1	2	1	1	1	1	0	1	0	0	0	0	0	0	0	0	1	1	1	1	1	2	1.15	11.6
122	50	1	3	1	1	0	0	1	0	0	0	0	0	0	0	1	0	1	2	1	1	0	1	1.02	10.23
123	72	1	2	1	0	0	0	0	0	1	0	1	0	0	0	0	0	0	1	2	1	1	2	0.79	11.8
124	36	1	3	0	0	0	1	0	0	0	0	0	0	0	0	1	0	0	1	0	1	0	0	1.57	15.01
125	62	1	2	0	1	1	0	0	0	1	0	0	0	0	0	0	0	1	1	3	1	1	3	0.9	11.26
126	55	0	3	0	0	1	0	0	0	0	0	0	0	0	0	1	0	0	2	2	1	0	1	1.27	10.3
127	67	0	1	0	0	0	0	0	0	0	0	0	1	0	0	1	0	0	1	1	1	4	1	0.94	16.71
128	69	0	2	0	0	0	0	0	0	0	0	0	0	1	0	0	0	0	2	1	1	1	1	0.89	18.24
129	72	1	2	1	0	0	0	0	0	0	0	0	1	1	1	0	0	1	2	1	1	1	2	0.75	16.67
130	67	1	2	0	0	1	0	0	0	0	0	1	0	0	0	0	0	0	2	2	1	0	1	0.82	18.8
131	61	1	1	0	0	1	0	0	0	0	0	0	1	0	0	0	0	0	2	3	1	0	1	1.08	11.43
132	44	1	2	1	0	1	0	0	0	1	0	0	0	0	0	0	0	0	2	2	1	0	1	1.27	9.54
133	59	0	3	0	0	0	0	0	0	0	1	0	0	0	0	0	0	0	2	1	1	6	1	1.12	10.36
134	73	0	2	0	0	1	0	0	0	0	0	0	0	0	0	1	0	0	2	2	1	1	2	0.57	17.62
135	67	1	2	0	0	1	0	0	0	1	1	1	0	0	0	0	0	0	2	2	1	0	1	0.83	15.43
136	66	0	2	0	0	1	0	0	0	0	0	0	1	0	0	1	0	1	2	3	1	1	3	0.75	13.91
137	60	0	3	0	0	1	0	0	0	0	0	0	0	0	0	0	1	2	2	3	1	0	2	0.93	10.8
138	57	0	2	0	0	1	1	0	0	0	0	1	0	0	0	0	0	0	2	1	1	0	0	1.25	9.84
139	59	0	3	0	1	1	0	0	0	0	0	1	1	0	0	0	0	2	2	2	2	1	4	0.92	10.26
140	62	1	2	1	0	1	1	0	0	0	1	0	0	0	0	0	0	0	1	0	1	2	1	1.3	13.2
141	68	0	2	1	0	1	0	0	1	0	1	0	1	0	0	0	0	0	3	2	1	0	1	0.81	18.26
142	60	1	3	0	0	1	0	0	0	0	0	0	0	0	0	1	0	0	1	2	1	1	2	1.28	11.86
143	77	1	2	0	1	1	0	0	0	0	0	0	1	0	1	1	0	0	1	3	1	7	2	0.91	19.66
144	80	1	2	0	0	1	0	0	0	0	0	0	0	0	0	0	0	2	2	2	1	0	2	0.87	23.21
145	78	1	1	0	1	1	1	0	0	0	0	0	0	0	0	0	1	1	2	2	1	1	3	1.49	19.58
146	70	1	2	0	1	0	0	0	0	0	0	1	0	0	0	0	0	3	2	2	1	10	3	0.9	16.41
147	66	1	2	0	0	1	1	0	0	0	0	0	0	0	0	0	1	3	0	0	1	0	1	1.19	13.48
148	76	0	3	1	0	1	1	0	0	1	0	0	0	0	0	0	0	0	0	1	1	0	0	1.33	19.28
149	79	0	2	0	0	0	0	0	0	0	0	0	1	0	1	0	0	3	1	0	1	1	2	1.02	18.84
150	79	1	1	0	0	0	0	0	0	1	0	0	0	0	0	0	0	0	3	2	1	4	2	1.07	15.51
151	78	0	2	0	0	0	0	0	0	0	0	1	0	0	0	0	0	0	2	2	1	6	2	1.14	11.53
152	77	1	1	0	0	1	1	0	0	0	0	0	0	0	1	0	1	2	3	3	1	0	2	0.79	20.1
153	78	1	2	1	0	0	1	0	0	0	0	0	1	0	1	1	0	0	2	2	1	1	2	0.88	18.36
154	48	0	2	0	1	1	1	0	0	0	0	0	0	0	0	1	0	0	1	3	1	1	2	1.05	11.06
155	80	1	2	1	0	1	0	0	0	0	0	0	1	0	1	1	0	0	1	1	1	0	0	0.99	21.04
156	79	0	1	0	0	0	0	0	0	0	0	0	0	0	0	1	0	0	2	1	1	1	1	1.48	19.31
157	58	1	2	0	1	0	0	0	0	0	0	0	0	0	0	1	0	0	0	1	1	0	0	1.19	10.04
158	78	0	1	0	1	1	1	1	0	0	0	0	1	0	0	0	0	0	1	0	1	1	1	0.88	20.43
159	65	0	2	1	0	1	0	0	0	0	0	0	0	0	1	0	0	0	2	0	1	2	1	0.77	15.6
160	74	0	2	0	0	0	0	0	0	0	1	0	0	0	0	0	0	0	2	0	1	1	1	0.98	17.45
161	67	0	3	0	0	1	1	0	1	0	0	0	0	0	0	0	0	0	2	3	1	0	1	0.83	16.94
162	66	0	1	0	0	1	0	0	0	0	0	0	0	0	1	0	0	1	2	3	1	0	2	0.72	15.83
163	73	1	2	1	0	1	1	0	0	0	0	0	0	0	0	1	0	1	2	3	1	0	2	0.8	16.37
164	73	1	2	0	0	0	0	0	0	0	0	0	0	1	0	0	0	0	1	1	1	0	0	1.03	19.41
165	80	1	3	1	0	0	0	0	0	0	0	0	0	0	1	0	0	0	2	0	1	0	0	0.82	20.86
166	80	0	3	0	0	1	0	0	0	0	0	0	0	1	0	0	0	0	2	2	1	0	1	1.51	18.76
167	68	0	2	0	0	0	0	0	0	0	0	0	0	0	0	1	1	0	2	3	1	0	1	0.86	11.07
168	48	1	1	1	1	1	0	0	0	0	0	1	0	0	0	0	0	0	1	2	1	0	1	1.04	9.87
169	67	1	2	0	0	0	0	0	0	0	0	0	0	0	0	1	0	1	1	0	1	3	2	0.98	10.43
170	73	0	3	0	0	1	0	0	0	0	0	0	0	0	1	0	0	0	2	2	1	1	2	0.94	10.46
171	59	1	2	1	0	0	1	1	0	0	0	0	0	0	0	0	1	0	1	2	1	0	1	1.3	10.06
172	72	1	1	0	0	0	0	0	1	1	0	1	1	0	0	0	0	0	1	3	1	0	1	1.36	11.79
173	73	1	2	1	1	0	0	0	0	0	0	0	0	1	0	0	0	0	2	3	1	1	2	0.82	11.65
174	64	0	1	1	0	0	0	0	1	1	1	1	0	0	0	0	0	1	3	1	1	0	2	0.91	14.74
175	49	0	2	0	1	0	0	1	0	1	0	0	0	0	0	0	0	0	2	3	1	0	1	0.82	9.36
176	46	1	2	1	0	0	0	1	0	0	0	0	0	0	0	1	0	0	1	3	1	0	1	1.12	9.28
177	74	1	2	1	0	1	0	0	0	0	0	0	1	0	0	0	0	1	2	1	1	0	1	0.86	13.46
178	60	0	2	0	0	1	1	0	0	0	0	0	1	0	0	0	0	0	1	2	1	0	1	1.09	9.87
179	60	1	2	1	1	1	0	0	0	0	0	0	1	0	0	0	0	0	2	1	1	0	0	0.9	9.62
180	41	0	2	0	0	0	0	0	0	0	0	1	0	1	0	1	0	1	2	2	1	0	2	0.89	10.3
181	51	1	3	0	0	1	0	0	1	0	1	1	0	0	0	0	0	0	1	0	1	4	1	1.38	11.86
182	42	1	3	0	1	1	0	0	0	0	0	0	1	0	0	0	1	0	2	1	1	0	0	0.92	19.78
183	55	1	2	1	0	0	1	0	1	1	0	0	0	0	0	0	0	1	1	2	1	0	2	1.14	17.65
184	73	1	3	0	0	1	0	0	0	0	0	1	0	0	0	0	0	0	2	2	1	3	2	1.51	9.5
185	53	0	2	0	0	0	0	1	0	0	0	0	0	0	0	1	1	1	1	0	1	0	1	1.17	9.63
186	74	1	3	0	0	1	0	0	0	1	0	0	0	0	0	0	0	1	1	0	0	0	1	1.22	10.74
187	59	1	3	0	1	0	0	0	0	0	0	0	0	0	1	0	0	0	1	3	1	0	1	0.73	10.65
188	70	1	1	1	0	1	0	0	0	0	1	0	0	0	0	0	0	0	1	2	1	0	1	1.03	9.75
189	51	1	3	0	0	0	0	0	0	0	0	0	0	1	0	0	0	1	2	0	1	0	1	0.97	11.85
190	67	1	2	0	1	1	0	0	0	0	0	0	0	0	0	1	0	1	1	1	1	5	2	0.9	12.31
191	60	0	2	0	0	0	0	0	1	1	1	0	0	0	1	0	0	0	3	2	1	0	1	0.78	19.72
192	78	1	0	1	0	1	1	0	1	1	0	0	0	0	0	0	0	0	1	2	1	1	2	1.12	13.2
193	50	0	1	0	0	1	0	0	0	0	0	1	0	0	0	0	0	0	1	1	1	1	1	1.61	11.76
194	66	0	1	0	0	0	0	0	0	0	0	0	1	0	0	1	0	0	1	2	1	0	1	0.56	18.3
195	56	1	1	0	1	1	1	0	0	0	0	0	0	0	0	1	0	1	1	1	1	0	1	1	9.86
196	47	0	2	0	0	0	0	0	0	0	0	0	0	0	0	1	0	0	1	1	1	0	0	0.85	11.72
197	69	1	1	0	0	0	0	0	1	0	0	0	0	0	0	0	0	0	1	0	1	8	1	0.95	10.53
198	58	1	0	1	0	1	0	0	0	0	0	0	1	1	1	0	0	3	1	0	1	0	1	0.66	22.06
199	71	0	1	0	1	0	0	0	0	0	0	0	1	0	0	1	0	2	1	3	1	0	2	1.24	21.51
200	72	1	1	1	0	1	1	0	0	0	0	0	0	1	0	0	0	1	0	0	1	0	1	1.51	11.53
201	79	1	1	1	0	0	0	0	1	0	1	0	0	0	0	0	0	0	0	1	1	12	1	1.26	9.26
202	65	0	1	0	0	1	1	0	1	0	0	0	0	0	0	0	0	1	0	0	2	0	2	0.93	11.58
203	64	1	2	0	0	0	1	0	0	0	0	0	0	0	0	1	0	1	2	1	1	0	1	1.12	12.47
204	45	1	1	0	0	1	0	0	0	0	0	0	0	1	0	0	0	0	2	1	1	1	1	0.87	9.36
205	46	1	0	0	0	1	0	0	0	0	0	0	0	0	0	1	0	1	2	1	2	0	2	0.92	10.37
206	67	0	1	0	0	0	1	0	0	0	0	0	0	1	0	0	0	2	2	1	1	0	1	0.74	11.68
207	61	1	2	0	0	1	1	0	0	0	0	1	0	0	0	0	0	0	0	1	1	1	1	1.24	13.36
208	68	0	1	0	0	1	0	0	0	1	1	0	1	0	1	0	0	3	1	0	1	0	1	1.36	19.37
209	51	1	1	1	0	0	0	0	0	0	0	0	0	0	1	1	0	1	1	0	1	1	2	1.05	18.36
210	65	1	1	0	0	1	1	0	0	0	0	0	1	1	0	0	0	0	1	0	1	1	1	0.75	11.23
211	65	0	0	0	0	0	0	0	0	0	0	0	0	0	1	0	0	0	1	0	2	5	2	1.23	10.25
212	74	1	1	1	0	0	0	0	0	0	1	0	0	0	1	0	0	0	1	1	1	1	1	1.06	16.37
213	49	0	1	0	1	1	0	0	1	1	0	0	0	0	0	0	0	0	2	1	1	1	1	0.97	17.69
214	61	0	1	0	0	1	1	0	0	0	0	0	0	1	0	0	0	1	2	1	1	1	2	0.71	9.53
215	70	1	1	0	0	1	1	0	0	0	0	0	0	0	0	1	1	1	2	0	1	1	2	1.23	10.36
216	60	1	2	0	0	0	0	0	0	0	0	1	0	0	0	0	0	2	3	2	1	1	4	0.95	11.63
217	71	0	1	0	0	0	0	0	0	0	0	0	1	0	0	1	0	1	2	1	0	7	2	0.71	11.73
218	69	0	3	0	0	1	0	0	0	0	0	0	0	1	0	0	0	0	3	1	0	1	2	1.31	12.3
219	70	0	3	0	0	0	0	0	0	0	0	0	0	0	0	0	1	1	2	0	1	0	1	0.77	14.59
220	69	1	1	1	1	1	0	0	1	1	0	1	1	0	0	0	0	0	1	0	0	0	0	0.94	16.7
221	49	0	0	1	1	0	0	0	0	0	0	0	0	0	0	1	0	0	1	0	1	0	0	1.12	10.81
222	39	1	2	0	0	1	1	0	0	1	0	0	0	0	0	0	0	0	1	0	1	0	0	1.09	11.17
223	72	1	2	0	1	0	1	0	0	0	0	0	0	0	0	0	1	0	2	0	1	0	0	0.89	15.46
224	73	1	1	0	0	1	1	0	0	0	0	0	0	0	0	1	0	1	1	0	1	1	2	1.14	9.59
225	49	1	1	1	1	1	0	1	0	0	0	0	0	0	0	1	0	0	1	1	1	1	1	0.61	10.38
226	55	1	2	0	0	1	1	0	0	0	0	0	1	0	0	0	0	1	1	1	0	1	2	1.09	11.6
227	67	0	1	0	0	0	0	0	0	0	0	0	1	0	0	1	0	0	1	1	0	1	1	0.95	12.26
228	48	0	1	0	0	1	1	1	0	0	0	0	0	0	0	1	0	0	0	0	1	0	0	1.38	13.74
229	47	1	0	0	1	0	0	0	1	0	0	1	0	0	0	0	0	5	0	0	1	0	1	1.51	10.65
230	68	1	1	0	1	1	1	0	0	0	0	0	0	0	0	1	0	7	1	0	1	0	1	1.19	9.87
231	67	1	1	1	1	1	0	0	0	1	0	0	0	0	0	0	0	0	2	1	1	20	1	0.96	19.76
232	76	1	3	1	1	0	0	0	0	0	1	0	0	0	0	0	0	2	1	1	1	0	1	0.99	12.58
233	66	1	0	1	1	1	1	0	0	0	0	1	0	0	0	0	0	0	1	0	2	0	1	1.14	13.43
234	69	1	1	1	0	1	0	0	0	0	0	0	0	0	0	1	0	0	1	1	2	1	2	0.98	11.98
235	67	1	3	0	1	0	1	0	0	0	0	0	0	0	0	1	0	0	1	0	3	1	2	1.36	11.06
236	60	1	2	1	0	0	1	1	0	0	0	0	0	0	0	0	1	1	2	0	0	1	2	1.09	9.8
237	68	0	1	0	0	0	0	0	0	1	0	0	1	0	0	0	0	0	1	1	2	1	2	0.94	14.37
238	78	1	1	0	0	0	0	1	0	0	0	0	1	0	0	0	1	0	1	1	0	1	1	1.31	16.89
239	71	0	1	0	1	1	1	0	0	0	0	0	0	0	0	1	0	0	2	1	0	0	0	0.8	9.12
240	61	0	0	0	0	0	0	0	0	0	0	0	1	0	0	0	0	0	1	0	1	3	1	1.2	10.71
241	47	1	0	1	1	1	0	1	0	0	0	0	0	0	0	1	0	4	1	1	1	0	1	1.19	13.73
242	66	1	1	0	1	0	0	1	0	0	0	0	1	0	0	0	0	1	0	1	1	0	1	1.47	11.45
243	64	1	1	1	0	1	0	0	0	1	0	0	0	0	1	0	0	0	0	0	2	1	2	0.78	17.39
244	67	1	3	0	1	0	1	0	0	0	0	0	0	1	0	0	0	6	2	0	2	2	3	0.95	11.26
245	49	1	1	1	0	1	0	0	1	1	0	0	0	0	0	0	0	0	1	0	2	2	2	1.12	11.53
246	61	1	1	1	0	1	0	0	0	0	0	0	1	1	1	0	0	0	1	0	0	0	0	0.85	17.08
247	70	1	1	1	1	0	0	0	0	0	0	0	0	1	0	0	0	2	1	0	3	0	2	0.82	9.67
248	60	0	1	0	0	0	1	0	0	0	0	0	1	0	0	0	0	1	2	1	1	0	1	1.02	12.04
249	71	1	0	0	0	1	0	0	0	1	0	0	0	0	0	0	0	1	3	1	1	0	2	1.25	11.54
250	69	1	3	1	0	1	1	1	0	0	0	1	0	0	0	0	0	2	2	1	2	0	2	1.36	11.45
251	63	0	1	0	0	0	0	0	0	0	0	0	1	0	0	0	0	2	2	1	2	5	3	0.98	11.3
252	56	0	1	0	0	1	1	0	0	0	1	0	0	0	0	0	0	2	2	1	1	1	2	1.01	12.54
253	64	0	0	0	1	1	0	0	0	0	0	0	0	0	0	1	0	0	1	1	2	2	2	1.05	10.56
254	65	1	0	0	0	1	0	0	0	0	0	0	0	0	0	1	0	0	1	0	3	0	1	1.19	10.57
255	62	1	1	0	0	0	1	0	1	0	0	0	1	0	0	0	0	0	3	2	2	0	2	0.84	22.76
256	67	1	0	1	0	1	0	0	1	0	0	0	0	0	0	0	0	0	2	0	1	0	0	0.91	9.47
257	72	1	0	1	1	1	0	0	0	1	0	1	1	0	0	0	0	0	1	1	1	1	1	1.13	17.48
258	79	1	1	0	0	0	0	0	0	0	0	0	0	0	0	1	0	1	0	1	1	0	1	1.27	15.85
259	59	0	1	0	0	1	0	0	0	0	0	0	0	0	0	1	0	3	1	1	0	1	2	1.08	10.96
260	68	1	2	1	1	1	1	0	0	0	0	0	0	0	0	1	0	2	0	1	4	0	2	1.18	14.65
261	53	1	0	0	0	1	0	1	0	0	0	0	0	0	0	1	0	2	0	1	1	0	1	1.24	11.43
262	60	0	1	0	0	0	0	1	0	0	0	0	0	0	0	1	0	1	2	1	1	0	1	1.06	12.85
263	67	1	1	0	0	1	1	0	0	0	0	0	0	0	0	0	1	0	3	3	2	2	4	0.74	11.94
264	60	1	0	1	0	0	0	0	0	0	0	0	0	0	0	0	1	0	2	1	1	0	0	0.93	15.67
265	57	0	0	0	0	1	0	0	0	0	0	0	1	0	0	0	0	3	3	2	2	1	4	0.85	19.87
266	59	0	1	0	0	0	0	0	1	0	0	0	0	0	0	0	0	0	2	1	1	0	0	1.06	13.06
267	62	1	1	0	1	0	1	0	0	0	0	0	0	0	1	0	0	0	2	1	2	3	2	1.06	14.98
268	68	1	3	0	1	0	0	0	0	1	0	1	0	0	0	0	0	0	2	0	1	1	1	0.93	11.43
269	60	1	2	1	1	0	0	0	0	0	0	0	0	1	0	0	0	1	1	0	1	1	2	1.13	9.76
270	77	1	4	0	1	1	0	0	0	0	0	0	0	0	1	0	0	0	2	1	2	1	2	0.86	10.78
271	73	0	0	0	0	1	0	0	0	0	0	0	0	1	0	0	0	1	2	1	2	1	3	0.88	11.56
272	67	1	2	0	1	0	0	0	0	0	0	0	0	0	1	0	0	2	0	0	2	0	2	1.18	9.08
273	66	1	2	1	0	0	1	0	1	1	0	0	0	0	0	0	0	2	1	0	2	0	2	1.06	9.47
